# Supplementary material for: Acute Pancreatitis in Individuals with Sickle Cell Disease: A Systematic Review
Source: J Clin Med. 2024 Aug 11;13(16):4712. doi: 10.3390/jcm13164712 (PMC11355684; doi:10.3390/jcm13164712)
Supplement: Supplementary file 1 [file jcm-13-04712-s001.zip]

Archive with 4 entries (4 files):
- PRISMA_2020_checklist_systematic review AP in SCD.pdf
- Supplemental Material File S1_search strategy.pdf
- Supplemental Table S1í¬Case reports new.pdf
- Supplemental Table S2í¬Observational studies new.pdf
